# Supplementary material for: Specific Hepatorenal Toxicity and Cross-Species Susceptibility of Eight Representative Pesticides
Source: Toxics. 2025 Oct 23;13(11):911. doi: 10.3390/toxics13110911 (PMC12656329; doi:10.3390/toxics13110911)
Supplement: Supplementary file 1 [file toxics-13-00911-s001.zip]

Archive with 1 entries (1 files):
- toxics-3921454-supplementary.pdf
